# Supplementary material for: Piezophilic Phenotype Is Growth Condition Dependent and Correlated with the Regulation of Two Sets of ATPase in Deep-Sea Piezophilic Bacterium Photobacterium profundum SS9
Source: Microorganisms. 2023 Mar 2;11(3):637. doi: 10.3390/microorganisms11030637 (PMC10054830; doi:10.3390/microorganisms11030637)
Supplement: Supplementary file 1 [file microorganisms-11-00637-s001.zip]

Archive with 1 entries (1 files):
- microorganisms-2243501-supplementary.pdf
